# Supplementary material for: Exploiting the Achilles’ Heel of Viral RNA Processing to Develop Novel Antivirals
Source: Viruses. 2024 Dec 31;17(1):54. doi: 10.3390/v17010054 (PMC11768839; doi:10.3390/v17010054)
Supplement: Supplementary file 1 [file viruses-17-00054-s001.zip]

Archive with 1 entries (1 files):
- viruses-3366092-supplementary.pdf
